# Supplementary material for: Allopurinol attenuates development of Porphyromonas gingivalis LPS-induced cardiomyopathy in mice
Source: PLoS One. 2025 Apr 3;20(4):e0318008. doi: 10.1371/journal.pone.0318008 (PMC11967946; doi:10.1371/journal.pone.0318008)
Supplement: S3 Data — (XLSX) [file pone.0318008.s003.xlsx]

## Sheet: Fig 1
Fig 1B	BW	p value
	Control	0.219
	LPS	0.467
	ALLO	0.067
	L+A	0.245
Fig 1C	CM/TL	p value
	Control	0.006	normality(-)
	LPS	0.193
	ALLO	0.989
	L+A	0.782
Fig 1D	Lung/TL	p value
	Control	0.805
	LPS	0.425
	ALLO	0.078
	L+A	0.237
Fig 1E	Liver/TL	p value
	Control	0.385
	LPS	0.413
	ALLO	0.815
	L+A	0.08

## Sheet: Fig 2
Fig 2B	Masson	p value
	Control	0.852
	LPS	0.727
	ALLO	0.25
	L+A	0.588
Fig 2C	Collgen1	p value
	Control	0.203
	LPS	0.402
	ALLO	0.871
	L+A	0.037	normality(-)
Fig 2D	Collgen3	p value
	Control	0.651
	LPS	0.644
	ALLO	0.941
	L+A	0.492

## Sheet: Fig 3
Fig 3B	TUNEL	p value
	Control	0.746
	LPS	0.405
	ALLO	0.393
	L+A	0.583
Fig 3C	Bax/Bcl	p value
	Control	0.69
	LPS	0.878
	ALLO	0.329
	L+A	0.976

## Sheet: Fig 4
Fig 4B	8-OHdG	p value
	Control	0.358
	LPS	0.523
	ALLO	0.819
	L+A	0.527
Fig 4C	XO	p value
	Control	0.116
	LPS	0.831
	ALLO	0.071
	L+A	0.096

## Sheet: Fig 5
Fig 5A	NOX4	p value
	Control	0.405
	LPS	0.644
	ALLO	0.339
	L+A	0.23
Fig 5B	p22phox	p value
	Control	0.345
	LPS	0.47
	ALLO	0.671
	L+A	0.18
Fig 5C	p91phox	p value
	Control	0.111
	LPS	0.291
	ALLO	0.263
	L+A	0.336
Fig 5E	3NT	p value
	Control	0.253
	LPS	0.885
	ALLO	0.094
	L+A	0.775

## Sheet: Fig 6
Fig 6A	p-CaMKII	p value
	Control	0.714
	LPS	0.782
	ALLO	0.058
	L+A	0.429
Fig 6B	ox-CaMKll	p value
	Control	0.645
	LPS	0.124
	ALLO	0.447
	L+A	0.877
Fig 6C	RYR2814	p value
	Control	0.394
	LPS	0.863
	ALLO	0.87
	L+A	0.377
Fig 6D	RYR2808	p value
	Control	0.274
	LPS	0.291
	ALLO	0.885
	L+A	0.721
Fig 6E	NFATc3	p value
	Control	0.111
	LPS	0.291
	ALLO	0.263
	L+A	0.336

## Sheet: Table 1
Table-1	LVEF	p value			LViDd	p value			Co	p value
	Control	0.096			Control	0.562			Control	0.966
	LPS	0.985			LPS	0.879			LPS	0.256
	ALLO	0.203			ALLO	0.582			ALLO	0.699
	L+A	0.637			L+A	0.897			L+A	0.968
	EDV	p value			LViDs	p value			IVSTd	p value
	Control	0.388			Control	0.286			Control	0.072
	LPS	0.877			LPS	0.982			LPS	0.863
	ALLO	0.612			ALLO	0.655			ALLO	0.421
	L+A	0.893			L+A	0.821			L+A	0.873
	ESV	p value			HR	p value			IVSTs	p value
	Control	0.317			Control	0.226			Control	0.817
	LPS	0.968			LPS	0.772			LPS	0.215
	ALLO	0.763			ALLO	0.879			ALLO	0.223
	L+A	0.83			L+A	0.699			L+A	0.42
	FS	p value			SV	p value			LVPWTd	p value
	Control	0.104			Control	0.444			Control	0.02	normality(-)
	LPS	0.973			LPS	0.379			LPS	0.965
	ALLO	0.126			ALLO	0.953			ALLO	0.452
	L+A	0.613			L+A	0.508			L+A	0.24

## Sheet: S1 Fig of S2 Data
Sup Fig 1	Food	p value
	Control	0.203
	LPS	0.788
	ALLO	0.334
	L+A	0.905
	Water	p value
	Control	0.968
	LPS	0.11
	ALLO	0.952
	L+A	0.127
